# Supplementary material for: A Contrast-Enhanced CT-Based Deep Learning System for Preoperative Prediction of Colorectal Cancer Staging and RAS Mutation
Source: Cancers (Basel). 2023 Sep 10;15(18):4497. doi: 10.3390/cancers15184497 (PMC10526233; doi:10.3390/cancers15184497)
Supplement: Supplementary file 1 [file cancers-15-04497-s001.zip]

Archive with 1 entries (1 files):
- cancers-2585781-supplementary.pdf
